# Supplementary material for: Fragmentation of Beaded Fibres in a Composite
Source: Materials (Basel). 2022 Jan 24;15(3):890. doi: 10.3390/ma15030890 (PMC8839112; doi:10.3390/ma15030890)
Supplement: Supplementary file 1 [file materials-15-00890-s001.zip]

Archive with 1 entries (1 files):
- materials-1510813-supplementary.mp4
